# Supplementary material for: Seasonal Shifts from Water Depth to Nitrate Reorganize Protistan Communities Following Lake Freeze–Thaw Events
Source: Microorganisms. 2025 Dec 17;13(12):2869. doi: 10.3390/microorganisms13122869 (PMC12736319; doi:10.3390/microorganisms13122869)
Supplement: Supplementary file 1 [file microorganisms-13-02869-s001.zip]

Archive with 1 entries (1 files):
- microorganisms-3994124-supplementary.pdf
